# Supplementary material for: Wound-Healing Markers Revealed by Proximity Extension Assay in Tears of Patients following Glaucoma Surgery
Source: Int J Mol Sci. 2018 Dec 18;19(12):4096. doi: 10.3390/ijms19124096 (PMC6321131; doi:10.3390/ijms19124096)
Supplement: Supplementary file 1 [file ijms-19-04096-s001.zip]

Archive with 5 entries (5 files):
- table caption.rtf
- TableS1.xlsx
- TableS2.xlsx
- TableS3.xlsx
- TableS4.xlsx
