# Supplementary material for: Wound-Healing Markers Revealed by Proximity Extension Assay in Tears of Patients following Glaucoma Surgery
Source: Int J Mol Sci. 2018 Dec 18;19(12):4096. doi: 10.3390/ijms19124096 (PMC6321131; doi:10.3390/ijms19124096)
Supplement: Supplementary file 1 [file ijms-19-04096-s001.zip › TableS1.xlsx]

## Sheet: Munka1
Protein name	Protein code	Uniprot ID	Olink ID	Panel
2,4-dienoyl-CoA reductase, mitochondrial, DECR1	DECR1	Q16698	OID00424	Olink CARDIOVASCULAR II(v.5002)
A disintegrin and metalloproteinase with thrombospondin motifs 13	ADM	P35318	OID00381	Olink CARDIOVASCULAR II(v.5002)
A disintegrin and metalloproteinase with thrombospondin motifs 13, ADAM-TS13	ADAM-TS13	Q76LX8	OID00385	Olink CARDIOVASCULAR II(v.5002)
Agouti-related protein, AGRP	AGRP	O00253	OID00448	Olink CARDIOVASCULAR II(v.5002)
Alpha-L-iduronidase, IDUA	IDUA	P35475	OID00393	Olink CARDIOVASCULAR II(v.5002)
Angiopoietin-1 receptor, TIE2	TIE2	Q02763	OID00398	Olink CARDIOVASCULAR II(v.5002)
Angiopoietin-1, ANG-1	ANG-1	Q15389	OID00380	Olink CARDIOVASCULAR II(v.5002)
Angiotensin-converting enzyme 2, ACE2	ACE2	Q9BYF1	OID00457	Olink CARDIOVASCULAR II(v.5002)
Artemin, ARTN	ARTN	Q5T4W7	OID00526	Olink INFLAMMATION(v.3004)
Axin-1, AXIN1	AXIN1	O15169	OID00487	Olink INFLAMMATION(v.3004)
Beta-nerve growth factor, Beta-NGF	Beta-NGF	P01138	OID00519	Olink INFLAMMATION(v.3004)
Bone morphogenetic protein 6, BMP-6	BMP-6	P22004	OID00379	Olink CARDIOVASCULAR II(v.5002)
Brain-derived neurotrophic factor, BDNF	BDNF	P23560	OID00473	Olink INFLAMMATION(v.3004)
Brother of CDO, Protein BOC	BOC	Q9BWV1	OID00386	Olink CARDIOVASCULAR II(v.5002)
Carbonic anhydrase 5A, mitochondrial, CA5A	CA5A	P35218	OID00464	Olink CARDIOVASCULAR II(v.5002)
Carcinoembryonic antigenrelated cell adhesion molecule 8, CEACAM8	CEACAM8	P31997	OID00436	Olink CARDIOVASCULAR II(v.5002)
Caspase-8, CASP-8	CASP-8	Q14790	OID00550	Olink INFLAMMATION(v.3004)
Cathepsin L1, CTSL1	CTSL1	P07711	OID00459	Olink CARDIOVASCULAR II(v.5002)
C-C motif chemokine 17, CCL17	CCL17	Q92583	OID00439	Olink CARDIOVASCULAR II(v.5002)
C-C motif chemokine 19, CCL19	CCL19	Q99731	OID00513	Olink INFLAMMATION(v.3004)
C-C motif chemokine 20, CCL20	CCL20	P78556	OID00556	Olink INFLAMMATION(v.3004)
C-C motif chemokine 23, CCL23	CCL23	P55773	OID00530	Olink INFLAMMATION(v.3004)
C-C motif chemokine 25, CCL25	CCL25	O15444	OID00551	Olink INFLAMMATION(v.3004)
C-C motif chemokine 28, CCL28	CCL28	Q9NRJ3	OID00539	Olink INFLAMMATION(v.3004)
C-C motif chemokine 3, CCL3	CCL3	P10147	OID00440	Olink CARDIOVASCULAR II(v.5002)
C-C motif chemokine 3, CCL3	CCL3	P10147	OID00532	Olink INFLAMMATION(v.3004)
C-C motif chemokine 4, CCL4	CCL4	P13236	OID00498	Olink INFLAMMATION(v.3004)
CD40 ligand, CD40-L	CD40-L	P29965	OID00382	Olink CARDIOVASCULAR II(v.5002)
CD40L receptor, CD40	CD40	P25942	OID00542	Olink INFLAMMATION(v.3004)
Chymotrypsin C, CTRC	CTRC	Q99895	OID00414	Olink CARDIOVASCULAR II(v.5002)
CUB domain-containing protein 1, CDCP1	CDCP1	Q9H5V8	OID00476	Olink INFLAMMATION(v.3004)
C-X-C motif chemokine 1, CXCL1	CXCL1	P09341	OID00404	Olink CARDIOVASCULAR II(v.5002)
C-X-C motif chemokine 1, CXCL1	CXCL1	P09341	OID00496	Olink INFLAMMATION(v.3004)
C-X-C motif chemokine 10, CXCL10	CXCL10	P02778	OID00535	Olink INFLAMMATION(v.3004)
C-X-C motif chemokine 11, CXCL11	CXCL11	O14625	OID00486	Olink INFLAMMATION(v.3004)
C-X-C motif chemokine 5, CXCL5	CXCL5	P42830	OID00520	Olink INFLAMMATION(v.3004)
C-X-C motif chemokine 6, CXCL6	CXCL6	P80162	OID00534	Olink INFLAMMATION(v.3004)
C-X-C motif chemokine 9, CXCL9	CXCL9	Q07325	OID00490	Olink INFLAMMATION(v.3004)
Cystatin D, CST5	CST5	P28325	OID00491	Olink INFLAMMATION(v.3004)
Deaminase, ADA	ADA	P00813	OID00560	Olink INFLAMMATION(v.3004)
Decorin, DCN	DCN	P07585	OID00444	Olink CARDIOVASCULAR II(v.5002)
Delta and Notch-like epidermal growth factor-related receptor, DNER	DNER	Q8NFT8	OID01213	Olink INFLAMMATION(v.3004)
Dickkopf-related protein 1, Dkk-1	Dkk-1	O94907	OID00445	Olink CARDIOVASCULAR II(v.5002)
Eotaxin, CCL11	CCL11	P51671	OID00505	Olink INFLAMMATION(v.3004)
Eukaryotic translation initiation factor 4E-binding protein 1, 4E-BP1	4E-BP1	Q13541	OID00536	Olink INFLAMMATION(v.3004)
Fatty acid-binding protein, intestinal, FABP2	FABP2	P12104	OID00451	Olink CARDIOVASCULAR II(v.5002)
Fibroblast growth factor 19, FGF-19	FGF-19	O95750	OID00545	Olink INFLAMMATION(v.3004)
Fibroblast growth factor 21, FGF-21	FGF-21	Q9NSA1	OID00410	Olink CARDIOVASCULAR II(v.5002)
Fibroblast growth factor 21, FGF-21	FGF-21	Q9NSA1	OID00512	Olink INFLAMMATION(v.3004)
Fibroblast growth factor 23, FGF-23	FGF-23	Q9GZV9	OID00415	Olink CARDIOVASCULAR II(v.5002)
Fibroblast growth factor 23, FGF-23	FGF-23	Q9GZV9	OID00507	Olink INFLAMMATION(v.3004)
Fibroblast growth factor 5, FGF-5	FGF-5	Q8NF90	OID00509	Olink INFLAMMATION(v.3004)
Fms-related tyrosine kinase 3 ligand, Flt3L	Flt3L	P49771	OID00533	Olink INFLAMMATION(v.3004)
Follistatin, FS	FS	P19883	OID00418	Olink CARDIOVASCULAR II(v.5002)
Fractalkine, CX3CL1	CX3CL1	P78423	OID00552	Olink INFLAMMATION(v.3004)
Galectin-9, Gal-9	Gal-9	O00182	OID00406	Olink CARDIOVASCULAR II(v.5002)
Gastric intrinsic factor, GIF	GIF	P27352	OID00407	Olink CARDIOVASCULAR II(v.5002)
Gastrotropin, GT	GT	P51161	OID00454	Olink CARDIOVASCULAR II(v.5002)
Glial cell line-derived neurotrophic factor, GDNF	GDNF	P39905	OID00475	Olink INFLAMMATION(v.3004)
Growth hormone, GH	GH	P01241	OID00417	Olink CARDIOVASCULAR II(v.5002)
Growth/differentiation factor 2, GDF-2	GDF-2	Q9UK05	OID00450	Olink CARDIOVASCULAR II(v.5002)
Heat shock 27 kDa protein, HSP 27	HSP 27	P04792	OID00465	Olink CARDIOVASCULAR II(v.5002)
Heme oxygenase 1, HO-1	HO-1	P09601	OID00432	Olink CARDIOVASCULAR II(v.5002)
Hepatocyte growth factor, HGF	HGF	P14210	OID00522	Olink INFLAMMATION(v.3004)
Hydroxyacid oxidase 1, HAOX1	HAOX1	Q9UJM8	OID00470	Olink CARDIOVASCULAR II(v.5002)
Interferon gamma, IFN-gamma	IFN-gamma	P01579	OID00544	Olink INFLAMMATION(v.3004)
Interleukin-1 alpha, IL-1 alpha	IL-1 alpha	P01583	OID00493	Olink INFLAMMATION(v.3004)
Interleukin-1 receptor antagonist protein, IL-1ra	IL-1ra	P18510	OID00389	Olink CARDIOVASCULAR II(v.5002)
Interleukin-1 receptor-like 2, IL1RL2	IL1RL2	Q9HB29	OID00400	Olink CARDIOVASCULAR II(v.5002)
Interleukin-10 receptor subunit alpha, IL-10RA	IL-10RA	Q13651	OID00508	Olink INFLAMMATION(v.3004)
Interleukin-10 receptor subunit beta, IL-10RB	IL-10RB	Q08334	OID00515	Olink INFLAMMATION(v.3004)
Interleukin-10, IL10	IL10	P22301	OID00528	Olink INFLAMMATION(v.3004)
Interleukin-12 subunit beta, IL-12B	IL-12B	P29460	OID00523	Olink INFLAMMATION(v.3004)
Interleukin-13, IL-13	IL13	P35225	OID00525	Olink INFLAMMATION(v.3004)
Interleukin-15 receptor subunit alpha, IL-15RA	IL-15RA	Q13261	OID00514	Olink INFLAMMATION(v.3004)
Interleukin-17A, IL-17A	IL-17A	Q16552	OID00485	Olink INFLAMMATION(v.3004)
Interleukin-17C, IL-17C	IL-17C	Q9P0M4	OID00483	Olink INFLAMMATION(v.3004)
Interleukin-17D, IL-17D	IL-17D	Q8TAD2	OID00403	Olink CARDIOVASCULAR II(v.5002)
Interleukin-18 receptor 1, IL-18R1	IL-18R1	Q13478	OID00517	Olink INFLAMMATION(v.3004)
Interleukin-18, IL-18	IL18	Q14116	OID00409	Olink CARDIOVASCULAR II(v.5002)
Interleukin-18, IL-18	IL18	Q14116	OID00501	Olink INFLAMMATION(v.3004)
Interleukin-2 receptor subunit beta, IL-2RB	IL-2RB	P14784	OID00492	Olink INFLAMMATION(v.3004)
Interleukin-2, IL-2	IL2	P60568	OID00495	Olink INFLAMMATION(v.3004)
Interleukin-20 receptor subunit alpha, IL-20RA	IL-20RA	Q9UHF4	OID00489	Olink INFLAMMATION(v.3004)
Interleukin-20, IL-20	IL-20	Q9NYY1	OID00537	Olink INFLAMMATION(v.3004)
Interleukin-22 receptor subunit alpha-1, IL-22 RA1	IL-22 RA1	Q8N6P7	OID00516	Olink INFLAMMATION(v.3004)
Interleukin-24, IL-24	IL-24	Q13007	OID00524	Olink INFLAMMATION(v.3004)
Interleukin-27, IL-27	IL-27	Q8NEV9,Q14213	OID00402	Olink CARDIOVASCULAR II(v.5002)
Interleukin-33, IL-33	IL33	O95760	OID00543	Olink INFLAMMATION(v.3004)
Interleukin-4 receptor subunit alpha, IL-4RA	IL-4RA	P24394	OID00387	Olink CARDIOVASCULAR II(v.5002)
Interleukin-4, IL-4	IL4	P05112	OID00546	Olink INFLAMMATION(v.3004)
Interleukin-5, IL5	IL5	P05113	OID00559	Olink INFLAMMATION(v.3004)
Interleukin-6, IL6	IL6	P05231	OID00390	Olink CARDIOVASCULAR II(v.5002)
Interleukin-6, IL6	IL6	P05231	OID00482	Olink INFLAMMATION(v.3004)
Interleukin-7, IL-7	IL7	P13232	OID00478	Olink INFLAMMATION(v.3004)
Interleukin-8, IL-8	IL8	P10145	OID00471	Olink INFLAMMATION(v.3004)
Kidney Injury Molecule, KIM1	KIM1	Q96D42	OID00426	Olink CARDIOVASCULAR II(v.5002)
Lactoylglutathione lyase, GLO1	GLO1	Q04760	OID00419	Olink CARDIOVASCULAR II(v.5002)
Latency-associated peptide transforming growth factor beta-1, LAP TGF-beta-1	LAP TGF-beta-1	P01137	OID00480	Olink INFLAMMATION(v.3004)
Lectin-like oxidized LDL receptor 1, LOX-1	LOX-1	P78380	OID00405	Olink CARDIOVASCULAR II(v.5002)
Leptin, LEP	LEP	P41159	OID00463	Olink CARDIOVASCULAR II(v.5002)
Leukemia inhibitory factor receptor, LIF-R	LIF-R	P42702	OID00511	Olink INFLAMMATION(v.3004)
Leukemia inhibitory factor, LIF	LIF	P15018	OID00547	Olink INFLAMMATION(v.3004)
Lipoprotein lipase, LPL	LPL	P06858	OID00446	Olink CARDIOVASCULAR II(v.5002)
Low affinity immunoglobulin gamma Fc region receptor II-b, IgG Fc receptor II-b	IgG Fc receptor II-b	P31994	OID00442	Olink CARDIOVASCULAR II(v.5002)
Lymphotactin, XCL1	XCL1	P47992	OID00433	Olink CARDIOVASCULAR II(v.5002)
Macrophage colony-stimulating factor 1, CSF-1	CSF-1	P09603	OID00562	Olink INFLAMMATION(v.3004)
Macrophage receptor MARCO, MARCO	MARCO	Q9UEW3	OID00453	Olink CARDIOVASCULAR II(v.5002)
Matrix metalloproteinase-1, MMP-1	MMP-1	P03956	OID00510	Olink INFLAMMATION(v.3004)
Matrix metalloproteinase-10, MMP-10	MMP-10	P09238	OID00527	Olink INFLAMMATION(v.3004)
Matrix metalloproteinase-12, MMP-12	MMP12	P39900	OID00456	Olink CARDIOVASCULAR II(v.5002)
Matrix metalloproteinase-7, MMP-7	MMP7	P09237	OID00441	Olink CARDIOVASCULAR II(v.5002)
Melusin, ITGB1BP2	ITGB1BP2	Q9UKP3	OID00443	Olink CARDIOVASCULAR II(v.5002)
Monocyte chemotactic protein 1, MCP-1	MCP-1	P13500	OID00484	Olink INFLAMMATION(v.3004)
Monocyte chemotactic protein 2, MCP-2	MCP-2	P80075	OID00549	Olink INFLAMMATION(v.3004)
Monocyte chemotactic protein 3, MCP-3	MCP-3	P80098	OID00474	Olink INFLAMMATION(v.3004)
Monocyte chemotactic protein 4, MCP-4	MCP-4	Q99616	OID00504	Olink INFLAMMATION(v.3004)
Natriuretic peptides B, BNP	BNP	P16860	OID00455	Olink CARDIOVASCULAR II(v.5002)
Natural killer cell receptor 2B4, CD244	CD244	Q9BZW8	OID00477	Olink INFLAMMATION(v.3004)
Neurotrophin-3, NT-3	NT-3	P20783	OID00554	Olink INFLAMMATION(v.3004)
Neurturin, NRTN	NRTN	Q99748	OID00548	Olink INFLAMMATION(v.3004)
NF-kappa-B essential modulator, NEMO	NEMO	Q9Y6K9	OID00467	Olink CARDIOVASCULAR II(v.5002)
Oncostatin-M, OSM	OSM	P13725	OID00494	Olink INFLAMMATION(v.3004)
Osteoclast-associated immunoglobulin-like receptor, hOSCAR	hOSCAR	Q8IYS5	OID00460	Olink CARDIOVASCULAR II(v.5002)
Osteoprotegerin, OPG	OPG	O00300	OID00479	Olink INFLAMMATION(v.3004)
Pappalysin-1, PAPPA	PAPPA	Q13219	OID00421	Olink CARDIOVASCULAR II(v.5002)
Pentraxin-related protein PTX3, PTX3	PTX3	P26022	OID00437	Olink CARDIOVASCULAR II(v.5002)
Placenta growth factor, PGF	PGF	P49763	OID00384	Olink CARDIOVASCULAR II(v.5002)
Platelet-derived growth factor subunit B, PDGF subunit B	PDGF subunit B	P01127	OID00401	Olink CARDIOVASCULAR II(v.5002)
Poly [ADP-ribose] polymerase 1, PARP-1	PARP-1	P09874	OID00469	Olink CARDIOVASCULAR II(v.5002)
Polymeric immunoglobulin receptor, PIgR	PIgR	P01833	OID00411	Olink CARDIOVASCULAR II(v.5002)
Programmed cell death 1 ligand 1, PD-L1	PD-L1	Q9NZQ7	OID00518	Olink INFLAMMATION(v.3004)
Programmed cell death 1 ligand 2, PD-L2	PD-L2	Q9BQ51	OID00458	Olink CARDIOVASCULAR II(v.5002)
Proheparin-binding EGF-like growth factor, HB-EGF	HB-EGF	Q99075	OID00449	Olink CARDIOVASCULAR II(v.5002)
Pro-interleukin-16, IL16	IL16	Q14005	OID00434	Olink CARDIOVASCULAR II(v.5002)
Prolargin, PRELP	PRELP	P51888	OID00431	Olink CARDIOVASCULAR II(v.5002)
Prostasin, PRSS8	PRSS8	Q16651	OID00447	Olink CARDIOVASCULAR II(v.5002)
Protein AMBP, AMBP	AMBP	P02760	OID00430	Olink CARDIOVASCULAR II(v.5002)
Protein S100-A12, EN-RAGE	EN-RAGE	P80511	OID00541	Olink INFLAMMATION(v.3004)
Proteinase-activated receptor 1, PAR-1	PAR-1	P25116	OID00395	Olink CARDIOVASCULAR II(v.5002)
Protein-glutamine gamma-glutamyltransferase 2, TGM2	TGM2	P21980	OID00462	Olink CARDIOVASCULAR II(v.5002)
Proto-oncogene tyrosine-protein kinase Src, SRC	SRC	P12931	OID00388	Olink CARDIOVASCULAR II(v.5002)
P-selectin glycoprotein ligand 1, PSGL-1	PSGL-1	Q14242	OID00438	Olink CARDIOVASCULAR II(v.5002)
Receptor for advanced glycosylation end products, RAGE	RAGE	Q15109	OID00412	Olink CARDIOVASCULAR II(v.5002)
Renin, REN	REN	P00797	OID00423	Olink CARDIOVASCULAR II(v.5002)
Serine protease 27, PRSS27	PRSS27	Q9BQR3	OID00397	Olink CARDIOVASCULAR II(v.5002)
Serine/threonine-protein kinase 4, STK4	STK4	Q13043	OID00392	Olink CARDIOVASCULAR II(v.5002)
Serpin A12, SERPINA12	SERPINA12	Q8IW75	OID00422	Olink CARDIOVASCULAR II(v.5002)
Signaling lymphocytic activation molecule, SLAMF1	SLAMF1	Q13291	OID00502	Olink INFLAMMATION(v.3004)
SIR2-like protein 2, SIRT2	SIRT2	Q8IXJ6	OID00538	Olink INFLAMMATION(v.3004)
SLAM family member 5, CD84	CD84	Q9UIB8	OID00420	Olink CARDIOVASCULAR II(v.5002)
SLAM family member 7, SLAMF7	SLAMF7	Q9NQ25	OID00383	Olink CARDIOVASCULAR II(v.5002)
Sortilin, SORT1	SORT1	Q99523	OID00435	Olink CARDIOVASCULAR II(v.5002)
Spondin-2, SPON2	SPON2	Q9BUD6	OID00416	Olink CARDIOVASCULAR II(v.5002)
STAM-binding protein, STAMBP	STAMPB	O95630	OID00558	Olink INFLAMMATION(v.3004)
Stem cell factor, SCF	SCF	P21583	OID00408	Olink CARDIOVASCULAR II(v.5002)
Stem cell factor, SCF	SCF	P21583	OID00500	Olink INFLAMMATION(v.3004)
Sulfotransferase 1A1, ST1A1	ST1A1	P50225	OID00557	Olink INFLAMMATION(v.3004)
Superoxide dismutase [Mn], mitochondrial, SOD2	SOD2	P04179	OID00413	Olink CARDIOVASCULAR II(v.5002)
T cell surface glycoprotein CD6 isoform, CD6	CD6	Q8WWJ7	OID00499	Olink INFLAMMATION(v.3004)
T-cell surface glycoprotein CD4, CD4	CD4	P01730	OID00466	Olink CARDIOVASCULAR II(v.5002)
T-cell surface glycoprotein CD5, CD5	CD5	P06127	OID00531	Olink INFLAMMATION(v.3004)
Thrombomodulin, TM	TM	P07204	OID00428	Olink CARDIOVASCULAR II(v.5002)
Thrombopoietin, THPO	THPO	P40225	OID00452	Olink CARDIOVASCULAR II(v.5002)
Thrombospondin-2, THBS2	THBS2	P35442	OID00427	Olink CARDIOVASCULAR II(v.5002)
Thymic stromal lymphopoietin, TSLP	TSLP	Q969D9	OID00497	Olink INFLAMMATION(v.3004)
Tissue factor, TF	TF	P13726	OID00399	Olink CARDIOVASCULAR II(v.5002)
TNF-beta, TNFB	TNFB	P01374	OID00561	Olink INFLAMMATION(v.3004)
TNF-related activation-induced cytokine, TRANCE	TRANCE	O14788	OID00521	Olink INFLAMMATION(v.3004)
TNF-related apoptosis-inducing ligand receptor 2, TRAIL-R2	TRAIL-R2	O14763	OID00396	Olink CARDIOVASCULAR II(v.5002)
TNF-related apoptosis-inducing ligand, TRAIL	TRAIL	P50591	OID00488	Olink INFLAMMATION(v.3004)
Transforming growth factor alpha, TGF-alpha	TGF-alpha	P01135	OID00503	Olink INFLAMMATION(v.3004)
Tumor necrosis factor ligand superfamily member 14, TNFSF14	TNFSF14	O43557	OID00506	Olink INFLAMMATION(v.3004)
Tumor necrosis factor receptor superfamily member 10A, TNFRSF10A	TNFRSF10A	O00220	OID00391	Olink CARDIOVASCULAR II(v.5002)
Tumor necrosis factor receptor superfamily member 11A, TNFRSF11A	TNFRSF11A	Q9Y6Q6	OID00394	Olink CARDIOVASCULAR II(v.5002)
Tumor necrosis factor receptor superfamily member 13B, TNFRSF13B	TNFRSF13B	O14836	OID00461	Olink CARDIOVASCULAR II(v.5002)
Tumor necrosis factor receptor superfamily member 9, TNFRSF9	TNFRSF9	Q07011	OID00553	Olink INFLAMMATION(v.3004)
Tumor necrosis factor, Ligand superfamily, member 12, TWEAK	TWEAK	O43508	OID00555	Olink INFLAMMATION(v.3004)
Tumor necrosis factor, TNF	TNF	P01375	OID00529	Olink INFLAMMATION(v.3004)
Tyrosine-protein kinase Mer, MERTK	MERTK	Q12866	OID00425	Olink CARDIOVASCULAR II(v.5002)
Urokinase-type plasminogen activator, uPA	uPA	P00749	OID00481	Olink INFLAMMATION(v.3004)
Vascular endothelial growth factor A, VEGF-A	VEGFA	P15692	OID00472	Olink INFLAMMATION(v.3004)
Vascular endothelial growth factor D, VEGFD	VEGFD	O43915	OID00468	Olink CARDIOVASCULAR II(v.5002)
V-set and immunoglobulin domain-containing protein 2, VSIG2	VSIG2	Q96IQ7	OID00429	Olink CARDIOVASCULAR II(v.5002)
