# Supplementary material for: Wound-Healing Markers Revealed by Proximity Extension Assay in Tears of Patients following Glaucoma Surgery
Source: Int J Mol Sci. 2018 Dec 18;19(12):4096. doi: 10.3390/ijms19124096 (PMC6321131; doi:10.3390/ijms19124096)
Supplement: Supplementary file 1 [file ijms-19-04096-s001.zip › TableS2.xlsx]

## Sheet: NPX Data
Panel	Olink CARDIOVASCULAR II(v.5002)	Olink CARDIOVASCULAR II(v.5002)	Olink CARDIOVASCULAR II(v.5002)	Olink CARDIOVASCULAR II(v.5002)	Olink CARDIOVASCULAR II(v.5002)	Olink CARDIOVASCULAR II(v.5002)	Olink CARDIOVASCULAR II(v.5002)	Olink CARDIOVASCULAR II(v.5002)	Olink CARDIOVASCULAR II(v.5002)	Olink CARDIOVASCULAR II(v.5002)	Olink CARDIOVASCULAR II(v.5002)	Olink CARDIOVASCULAR II(v.5002)	Olink CARDIOVASCULAR II(v.5002)	Olink CARDIOVASCULAR II(v.5002)	Olink CARDIOVASCULAR II(v.5002)	Olink CARDIOVASCULAR II(v.5002)	Olink CARDIOVASCULAR II(v.5002)	Olink CARDIOVASCULAR II(v.5002)	Olink CARDIOVASCULAR II(v.5002)	Olink CARDIOVASCULAR II(v.5002)	Olink CARDIOVASCULAR II(v.5002)	Olink CARDIOVASCULAR II(v.5002)	Olink CARDIOVASCULAR II(v.5002)	Olink CARDIOVASCULAR II(v.5002)	Olink CARDIOVASCULAR II(v.5002)	Olink CARDIOVASCULAR II(v.5002)	Olink CARDIOVASCULAR II(v.5002)	Olink CARDIOVASCULAR II(v.5002)	Olink CARDIOVASCULAR II(v.5002)	Olink CARDIOVASCULAR II(v.5002)	Olink CARDIOVASCULAR II(v.5002)	Olink CARDIOVASCULAR II(v.5002)	Olink CARDIOVASCULAR II(v.5002)	Olink CARDIOVASCULAR II(v.5002)	Olink CARDIOVASCULAR II(v.5002)	Olink CARDIOVASCULAR II(v.5002)	Olink CARDIOVASCULAR II(v.5002)	Olink CARDIOVASCULAR II(v.5002)	Olink CARDIOVASCULAR II(v.5002)	Olink CARDIOVASCULAR II(v.5002)	Olink CARDIOVASCULAR II(v.5002)	Olink CARDIOVASCULAR II(v.5002)	Olink CARDIOVASCULAR II(v.5002)	Olink CARDIOVASCULAR II(v.5002)	Olink CARDIOVASCULAR II(v.5002)	Olink CARDIOVASCULAR II(v.5002)	Olink CARDIOVASCULAR II(v.5002)	Olink CARDIOVASCULAR II(v.5002)	Olink CARDIOVASCULAR II(v.5002)
Protein code	BMP-6	ANG-1	ADM	CD40-L	SLAMF7	PGF	ADAM-TS13	BOC	IL-4RA	SRC	IL-1ra	IL6	TNFRSF10A	STK4	IDUA	TNFRSF11A	PAR-1	TRAIL-R2	PRSS27	TIE2	TF	IL1RL2	PDGF subunit B	IL-27	IL-17D	CXCL1	LOX-1	Gal-9	GIF	SCF	IL18	FGF-21	PIgR	RAGE	SOD2	CTRC	FGF-23	SPON2	GH	FS	GLO1	CD84	PAPPA	SERPINA12	REN	DECR1	MERTK	KIM1	THBS2
Uniprot ID	P22004	Q15389	P35318	P29965	Q9NQ25	P49763	Q76LX8	Q9BWV1	P24394	P12931	P18510	P05231	O00220	Q13043	P35475	Q9Y6Q6	P25116	O14763	Q9BQR3	Q02763	P13726	Q9HB29	P01127	Q8NEV9,Q14213	Q8TAD2	P09341	P78380	O00182	P27352	P21583	Q14116	Q9NSA1	P01833	Q15109	P04179	Q99895	Q9GZV9	Q9BUD6	P01241	P19883	Q04760	Q9UIB8	Q13219	Q8IW75	P00797	Q16698	Q12866	Q96D42	P35442
OlinkID	OID00379	OID00380	OID00381	OID00382	OID00383	OID00384	OID00385	OID00386	OID00387	OID00388	OID00389	OID00390	OID00391	OID00392	OID00393	OID00394	OID00395	OID00396	OID00397	OID00398	OID00399	OID00400	OID00401	OID00402	OID00403	OID00404	OID00405	OID00406	OID00407	OID00408	OID00409	OID00410	OID00411	OID00412	OID00413	OID00414	OID00415	OID00416	OID00417	OID00418	OID00419	OID00420	OID00421	OID00422	OID00423	OID00424	OID00425	OID00426	OID00427
Sample code	NPX	NPX	NPX	NPX	NPX	NPX	NPX	NPX	NPX	NPX	NPX	NPX	NPX	NPX	NPX	NPX	NPX	NPX	NPX	NPX	NPX	NPX	NPX	NPX	NPX	NPX	NPX	NPX	NPX	NPX	NPX	NPX	NPX	NPX	NPX	NPX	NPX	NPX	NPX	NPX	NPX	NPX	NPX	NPX	NPX	NPX	NPX	NPX	NPX
T1	0.22693	8.08531	4.32487	0.11998	0.60181	3.26009	0.29158	0.47024	0.56705	-0.48037	7.3747	3.60614	1.4934	-0.28093	6.59413	4.54172	0.19085	1.97277	7.27429	-0.37207	6.4176	2.24781	2.39966	-0.2553	1.66604	10.9759	4.91644	4.1028	-0.10693	0.68586	1.73245	0.80222	7.52	-0.34363	2.05388	-0.26306	-0.12243	1.30998	-0.16741	3.69219	2.21129	-0.0415	0.09671	5.19919	-0.09606	1.56458	0.27075	1.03586	-0.10093
T9	0.41221	8.29263	3.29009	-0.26518	0.60181	2.89991	-0.1086	-0.04903	0.02994	-0.83967	7.54015	1.10505	1.16699	-0.28093	6.47872	3.91794	0.76015	2.70823	8.07548	-0.62355	5.9906	1.87769	2.47653	-0.2553	1.22781	10.6187	3.94287	2.71371	-0.17963	0.18967	2.69824	0.80222	7.39008	-0.34363	0.47328	-0.0737	-0.34536	0.40269	0.25348	3.26089	0.24369	-0.31684	-0.14089	3.40952	-0.03814	0.75673	0.27075	0.67035	-0.72728
T17	1.74461	8.72665	4.70657	-0.04818	2.21752	4.74951	-0.1086	0.50311	0.5273	1.22638	8.92835	6.79238	1.98582	0.21597	7.05624	5.21091	0.34887	4.7669	10.5213	-0.60958	8.63871	3.50105	3.60595	-0.2553	2.23239	12.0262	5.49247	5.99974	-0.13408	0.82895	4.27194	0.80222	6.7361	-0.12205	4.40477	0.82964	-0.6429	4.35539	0.35319	5.67884	5.20783	-0.31684	0.52218	6.33078	0.09116	4.40741	0.27075	0.67035	0.07078
T25	-0.21412	4.93335	2.95148	-0.26518	0.60181	2.08277	-0.1086	-0.11122	0.00709	-0.57976	8.06645	7.93757	1.24711	-0.28093	5.96892	3.62258	-0.256	2.73039	5.35617	-0.61362	6.86849	0.82187	0.31377	-0.2553	0.33684	10.1939	3.0776	2.61729	-0.17963	0.26339	3.3436	0.80222	7.97559	-0.34363	1.20089	0.18584	-0.67537	1.64321	-0.44697	5.03777	1.70118	-0.31684	-0.01263	2.89837	-0.21861	0.75673	0.27075	0.67035	1.59762
T3_4	-0.44576	5.7834	2.80213	-0.18124	0.60181	1.84902	-0.1086	-0.11122	0.00709	-0.83967	3.98108	4.53666	0.61417	-0.28093	5.64993	2.83398	-0.256	0.72709	4.45288	-0.62355	5.20713	0.35282	0.67242	-0.2553	0.17723	9.14473	2.42384	2.31581	-0.17963	0.07167	0.64375	0.80222	8.4666	-0.34363	1.14132	-0.43225	-0.67537	0.25274	-0.69818	3.14761	-0.05957	-0.31684	-0.14089	2.89837	-0.21861	0.90372	0.27075	0.67035	0.11826
T11_4	-0.36838	7.55125	1.31265	-0.22326	0.66681	1.71787	-0.1086	-0.11122	0.13067	-0.82123	4.21184	4.57214	0.49193	-0.28093	6.50121	2.28609	-0.256	0.95676	5.34688	-0.62355	5.79057	0.55263	0.95611	-0.2553	0.29035	9.60159	3.6253	2.73194	-0.17963	0.18531	1.02308	0.80222	8.44604	-0.34363	0.17817	-0.36731	-0.56544	0.53769	-0.53602	3.87936	0.43073	-0.31684	-0.03143	2.89837	-0.21861	0.75673	0.27075	0.67035	0.33567
T19_4	-0.44576	5.72907	1.99881	-0.26518	0.60181	3.47054	-0.1086	-0.09956	0.03807	-0.48717	7.85449	6.58743	0.60271	2.60752	5.97682	2.9248	-0.256	2.02527	6.46949	-0.48025	6.97459	0.64973	0.71344	-0.2553	0.54656	9.46938	7.31161	5.10124	-0.17963	0.66912	3.95561	0.80222	8.32416	-0.34363	2.81824	1.03695	-0.67537	2.157	-0.27897	6.61727	3.45319	-0.31684	-0.14089	2.89837	1.76966	0.82612	0.27075	0.67035	0.48072
T27_4	-0.27764	5.46587	1.55435	-0.15564	0.60181	1.09806	-0.1086	-0.11122	0.00709	-0.80083	8.11247	2.05432	0.5621	-0.28093	6.45571	2.83032	-0.256	1.19187	5.45374	-0.62355	5.81011	0.68745	0.45059	-0.2553	0.35809	9.34597	0.40285	3.05919	-0.17963	0.07167	2.36811	0.80222	8.34139	-0.34363	-0.15979	-0.38957	-0.67537	-0.30277	-0.38335	2.07259	1.80608	-0.31684	-0.14089	3.55543	-0.21861	0.75673	0.27075	0.67035	-0.72728
CONTROL_SAMPLE_AS 1	2.9784	5.61479	2.543	2.15154	0.75785	6.56277	5.18757	3.23094	0.65965	2.2873	4.86792	1.73744	1.14832	-0.28093	3.14364	3.81998	5.20984	4.11392	7.71543	6.73932	4.52102	2.37574	7.66432	1.88609	1.10859	5.1905	4.45563	6.59818	5.43528	8.67116	7.43921	3.83999	5.61161	4.6012	8.20881	8.87616	1.70055	9.25526	6.38967	10.1252	3.57429	3.48741	1.05434	3.50055	6.44239	0.97986	4.1993	5.74179	4.82293
T2	0.571	6.57068	5.33654	0.19914	0.67339	3.45926	0.48554	0.93074	0.7578	-0.38213	5.03468	7.59283	2.42891	0.42984	6.45776	4.37808	0.57214	2.28931	5.71634	0.06416	6.76948	1.97449	2.79509	-0.23926	1.66273	10.6518	4.61351	3.87953	0.53639	0.96514	1.17637	0.88266	7.865	-0.34363	2.7103	0.79554	0.35809	1.98165	0.10017	5.60642	1.62289	0.2508	1.25635	2.89837	0.35046	1.30925	0.855	0.67035	2.03389
T10	2.21499	10.405	5.05505	0.34219	0.93955	5.19469	-0.1086	0.73418	0.29904	0.02714	8.73185	3.35896	2.32988	-0.15793	6.99544	5.69974	0.39428	4.72252	9.76272	-0.41096	7.8388	4.26652	4.88697	-0.2553	2.56649	11.7523	1.39523	6.42868	0.25658	1.49801	2.31238	0.80222	6.21351	-0.03193	2.03086	1.65899	-0.41894	2.996	2.89	5.18445	4.1011	-0.23512	0.40791	6.3919	-0.21861	2.91569	0.27075	0.67035	0.39524
T18	0.49239	7.89461	4.44645	-0.26518	0.60181	4.29374	0.08107	0.73224	0.28628	1.19768	8.79047	9.45579	1.72546	3.93165	6.29766	4.62734	-0.0498	3.79733	8.30037	0.75665	7.88825	1.72649	3.06181	-0.2553	1.91338	11.088	7.77488	6.88601	0.43271	2.01858	4.76261	1.63373	7.58904	0.45269	6.03915	3.31947	-0.30765	4.37725	0.90353	8.0208	5.45563	-0.31684	1.23099	3.30512	2.79645	3.14354	0.27075	0.82204	2.29554
T26	-0.16087	5.05637	4.4527	-0.26518	0.60181	3.03657	-0.1086	0.21962	0.00709	-0.23158	8.43438	8.53297	2.30929	0.31794	6.33193	4.36842	-0.256	3.38275	6.83386	-0.60238	7.59581	1.65334	1.67196	-0.2553	0.9669	11.3273	6.28649	3.48972	-0.17963	0.43524	4.62582	0.80222	7.22139	-0.34363	2.65515	0.76857	-0.67537	2.71559	1.48052	6.65398	2.76119	-0.31684	0.67656	2.98947	-0.21861	0.75673	0.27075	0.67035	2.18038
T4_4	0.26944	8.5943	2.64937	-0.26518	0.60181	2.31277	-0.1086	-0.11122	0.05468	-0.36159	8.78186	2.36313	0.81725	-0.28093	6.30592	3.0646	-0.256	1.63402	6.70224	-0.62355	6.92546	1.51297	1.68659	-0.2553	1.10607	9.91578	2.64421	5.34522	-0.17963	0.07167	3.60667	0.80222	8.06094	-0.34363	0.98239	-0.4065	-0.67537	1.5212	-0.63766	3.11026	2.34167	-0.31684	-0.14089	5.27725	-0.21861	2.09009	0.27075	0.67035	-0.05024
T12_4	0.72553	8.72643	2.41428	-0.26518	0.60181	5.22683	0.54776	0.04644	0.16412	0.74694	8.35138	7.5415	1.40537	3.62689	6.93902	3.50572	-0.256	3.43683	8.80705	0.81269	8.75705	2.82939	2.85546	-0.2553	0.91029	11.7173	7.91876	6.94881	0.07437	1.70626	5.21618	1.07811	7.18763	-0.02079	5.52736	2.46706	-0.67537	4.40479	0.42844	7.54894	4.22275	-0.31684	0.48365	5.58712	1.46343	3.33224	0.27075	0.71179	2.61832
T20_4	-0.12253	6.76937	1.74141	0.04124	0.60181	2.12318	-0.1086	-0.11122	0.06643	-0.13023	8.31908	2.65469	0.45594	-0.28093	5.90598	3.00715	-0.256	2.65762	8.46285	-0.62355	8.13938	1.33383	0.9407	-0.2553	0.73413	10.4921	4.80482	4.90508	-0.17963	0.07167	2.77349	0.80222	7.96484	-0.34363	2.31738	-0.42349	-0.67537	1.62481	-0.69818	3.77221	2.66962	-0.31684	-0.14089	3.2352	-0.21861	0.97409	0.27075	0.67035	-0.72728
T28_4	-0.23912	9.36231	2.55296	-0.26518	0.60181	3.30657	-0.1086	-0.11122	0.00709	-0.28705	8.80999	3.63622	0.79057	-0.28093	5.94085	3.96166	-0.256	2.27755	8.7199	-0.62355	7.41911	1.85697	2.40761	-0.2553	0.89858	10.0214	4.47338	3.9915	-0.17963	0.22039	4.01104	0.80222	7.12923	-0.34363	3.01266	-0.05243	-0.67537	1.65869	0.60567	3.7492	2.33975	-0.31684	-0.14089	4.39407	-0.21861	0.85462	0.27075	0.67035	-0.15097
CONTROL_SAMPLE_AS 2	3.07008	5.5806	2.47574	2.02601	0.87027	6.44686	5.14138	3.21555	0.73988	2.25528	4.85911	1.668	1.32912	-0.27662	3.09598	3.71473	5.19907	3.89802	7.69767	6.68066	4.56558	2.4118	7.48844	1.925	0.81215	5.14517	4.38857	6.52138	5.39258	8.64237	7.47908	3.96543	5.64101	4.51037	8.17438	8.84573	1.65769	9.16527	6.4068	10.0669	3.47854	3.53806	1.06703	3.56381	6.41516	0.80953	4.2915	5.72164	4.74551
T3	0.34941	6.94345	4.6933	0.41603	0.60181	2.8225	0.66383	0.58689	0.45076	-0.39948	5.387	6.08533	1.9424	0.26289	6.39983	4.26724	0.3444	2.03159	5.82296	0.00475	6.49957	1.71064	2.26349	-0.2553	1.26246	10.4976	3.83426	3.64745	0.58107	0.77852	0.97048	0.82546	8.01898	-0.34363	2.91315	0.68668	0.17334	1.48415	-0.0101	4.74703	1.34158	0.30679	0.74232	3.43629	0.1993	1.33226	0.68001	0.89308	1.1266
T11	0.26766	9.16816	3.65886	-0.26518	0.60181	3.33695	-0.1086	-0.04219	0.00709	-0.54724	6.23758	6.45252	0.97535	0.19102	7.12305	4.05262	-0.256	2.58753	7.34848	-0.53624	7.41266	1.72908	2.6653	-0.2553	1.11846	11.3478	5.36593	4.19193	-0.17963	0.15521	1.53038	0.80222	7.46053	-0.34363	1.90087	0.35279	-0.67537	1.71302	-0.69098	5.56017	1.35854	-0.31684	0.12028	3.78687	-0.21861	1.01281	0.27075	0.67035	1.5185
T19	0.51471	7.67502	5.0681	-0.26518	0.60181	5.63378	0.12667	0.72193	0.145	0.82386	8.844	8.75043	2.11149	4.4355	7.1333	4.9614	-0.19656	3.9424	8.61119	0.68919	8.46786	2.3218	3.0677	-0.2553	1.89714	11.6249	7.7678	6.92825	0.49694	1.86496	4.4377	1.79859	7.25572	0.37593	5.31525	3.2254	-0.63888	4.42175	0.80355	9.06125	5.37232	-0.29549	0.96625	2.89837	3.44507	1.65569	0.27075	0.67035	1.97626
T27	0.36689	7.19169	4.34321	-0.26518	0.60181	2.67713	-0.1086	0.12226	0.0088	-0.25381	8.88602	3.54255	1.65953	-0.05968	7.17387	4.92034	0.09638	2.72993	7.41743	-0.62355	7.38388	1.8679	2.01622	-0.2553	0.67994	11.1954	0.50639	4.41894	-0.17963	0.07167	2.31988	0.80222	7.3082	-0.34363	1.15327	-0.27438	-0.67537	0.54462	0.66776	3.76976	3.65012	-0.31684	-0.06953	4.96781	-0.21861	2.08524	0.27075	0.67035	-0.72728
T5_4	-0.04028	7.85067	1.73581	-0.26518	0.60181	1.84341	-0.1086	-0.11122	0.00709	-0.00788	8.61749	0.91532	0.47067	-0.28093	6.15928	2.65333	-0.256	1.74904	6.97401	-0.62355	6.21058	0.70299	0.91429	-0.2553	0.36535	10.3671	1.3003	4.17425	-0.17963	0.07167	2.80085	0.80222	8.09666	-0.34363	0.255	-0.43225	-0.67537	0.48188	-0.02744	2.41767	1.88752	-0.31684	-0.14089	3.49963	-0.21861	0.75673	0.27075	0.67035	-0.72728
T13_4	-0.21049	7.39938	2.69321	-0.26518	0.60181	1.87694	-0.1086	-0.11122	0.00709	-0.83967	6.45059	1.74785	0.49856	-0.28093	6.96859	3.2847	-0.256	1.48054	6.41443	-0.62355	5.30754	0.48413	2.09203	-0.2553	0.68548	10.3962	2.62063	2.19927	-0.17963	0.07167	1.00114	0.80222	8.26357	-0.34363	0.20277	-0.35367	-0.67537	-0.08539	-0.69818	1.98633	0.43322	-0.31684	-0.05877	4.26158	-0.21861	0.75673	0.27075	0.67035	-0.70834
T21_4	-0.37079	5.06028	1.8344	-0.26518	0.60181	0.96009	-0.1086	-0.09948	0.07635	-0.60567	8.77194	3.76662	0.96751	-0.27301	5.98093	2.63958	-0.256	2.41671	6.65225	-0.62355	5.94487	0.85663	0.35111	-0.2553	0.17723	9.5601	4.81429	3.46898	-0.17963	0.07167	3.17145	0.80222	7.65662	-0.34363	0.62319	-0.43225	-0.66675	1.13992	-0.6061	3.99848	1.70899	-0.31684	-0.14089	3.24896	-0.21861	1.21363	0.27075	0.67035	-0.42821
T29_4	-0.04806	9.24101	2.55545	-0.22395	0.60181	3.93752	0.23091	-0.06655	0.26419	0.45948	8.41774	7.66595	0.85405	3.38223	5.68805	3.77324	-0.256	3.02867	8.21832	0.45287	8.25493	1.73665	2.22012	-0.2553	1.21347	10.0169	7.71764	5.62702	-0.17963	1.04319	4.58386	0.83728	7.49895	-0.02413	6.35443	2.16153	-0.39299	3.29585	1.33749	7.03063	4.44232	-0.31684	-0.04315	2.89837	0.79621	2.27259	0.27075	0.90747	1.82168
T4	1.17364	9.57014	4.4794	0.4928	0.60181	3.59127	0.48884	0.95104	0.6914	0.32125	9.21317	3.9085	1.96001	0.41523	6.83233	4.64875	0.81149	2.90029	7.9795	-0.01654	7.84278	3.03173	3.22942	-0.24332	2.18288	11.0465	4.02206	6.63296	0.4699	0.93962	3.22497	1.15503	7.22955	-0.34363	2.59682	0.46971	0.24205	2.87157	0.30999	4.73344	3.82432	0.191	0.98582	6.19634	0.32882	2.84264	0.65846	1.25925	0.80016
T12	2.07786	10.044	5.13511	0.59149	0.8396	7.16924	1.96946	1.09537	0.53432	2.26208	8.88051	9.55159	2.72049	4.54345	7.27517	5.49604	0.19227	5.3547	10.5715	2.34185	8.9467	4.51898	4.79405	-0.2553	2.0382	12.263	7.92629	8.26484	1.18606	3.10729	6.26151	2.59312	6.39021	1.16214	7.5435	4.36948	-0.43881	6.76215	1.65615	9.36682	5.88656	-0.17319	1.37772	6.90651	2.81647	5.97785	0.6177	1.7873	4.1055
T20	1.18698	8.53635	4.44861	0.08909	1.77674	4.31146	-0.1086	0.46203	0.36494	1.59091	8.96907	4.52131	1.95806	0.7421	7.17202	4.98001	-0.02766	4.61834	10.395	-0.45428	8.90111	2.82297	3.00048	-0.2553	1.84817	12.191	6.68464	6.6265	-0.17963	0.55021	3.23367	0.80222	6.93671	-0.34363	4.7858	0.52963	-0.41419	3.55095	-0.11968	5.86507	4.63105	-0.27998	0.24172	4.44187	-0.02454	2.54689	0.27075	0.67035	-0.16844
T28	0.44842	10.3797	4.9744	-0.26518	0.93716	4.95676	0.11302	0.52817	0.46331	0.70484	8.83487	5.26264	2.23339	0.49804	6.79866	5.9681	0.60382	3.87894	10.3392	-0.40506	8.37178	3.59092	4.28688	-0.2553	2.36671	11.557	6.0084	5.3703	0.05797	1.01216	5.2054	0.80222	6.48167	-0.21268	5.1618	0.97378	-0.43598	3.51194	1.84692	5.38675	4.12557	-0.31684	0.10449	5.65884	-0.00769	2.33872	0.27921	0.67035	0.87367
T6_4	-0.44576	6.90848	0.74052	-0.26518	0.60181	1.31772	-0.1086	-0.11122	0.00709	-0.83967	6.10208	4.23491	0.20636	0.4921	5.25852	2.08734	-0.256	1.41546	5.36074	-0.62355	6.04079	0.11252	0.88767	-0.2553	0.36501	9.00835	6.52817	2.77006	-0.17963	0.07167	2.20712	0.80222	8.65981	-0.34363	2.69897	0.15037	-0.67537	0.71129	-0.24887	4.34024	1.48961	-0.31684	-0.14089	2.89837	-0.06826	1.42303	0.27075	0.67035	-0.47295
T14_4	-0.35216	10.2128	3.18543	0.07931	0.8018	4.20986	-0.1086	-0.03967	0.38599	1.01913	8.87077	3.6226	1.3598	-0.28093	6.37212	4.7128	-0.21504	3.31045	10.3794	-0.62355	8.85691	2.95839	3.13881	-0.2553	1.50355	11.7441	4.86023	5.57037	-0.17963	0.36156	4.39677	0.80222	6.89005	-0.34363	4.27211	-0.1916	-0.67537	4.03787	0.56502	3.69576	3.17782	-0.31684	-0.14089	6.01842	-0.21861	1.45693	0.27075	0.67035	0.36574
T22_4	0.22747	6.22641	2.90871	-0.08826	0.60181	3.39393	0.25262	0.32154	0.22853	0.12893	8.94754	8.28389	1.57399	1.88659	5.55746	3.32575	-0.25044	2.95033	7.86066	0.39456	8.16374	1.59852	1.18441	-0.2553	0.54912	10.2971	7.04376	5.36822	-0.17963	0.87103	4.31233	1.08014	7.30538	-0.34363	4.09521	1.48643	-0.2921	3.59961	0.27147	7.10842	3.54175	-0.30425	0.48879	2.89837	1.2512	1.09248	0.27075	0.67035	2.27986
T30_4	-0.05164	8.50838	1.79995	-0.26518	0.60181	4.16898	0.09693	-0.11122	0.00709	0.1414	8.62032	6.80868	0.52223	2.63389	5.09763	3.11457	-0.22791	2.05759	8.69336	0.14857	8.26075	0.77035	0.97929	-0.2553	0.48181	9.52977	7.40683	5.21026	-0.17963	0.44319	3.83716	0.80222	8.14824	-0.34363	4.42388	1.31617	-0.67537	3.20582	0.10571	6.77312	2.69179	-0.31684	-0.07653	3.10422	0.157	1.436	0.27075	0.67035	1.84409
T5	0.51958	9.11764	3.70603	0.21448	0.66902	3.22161	0.22625	0.43214	0.45445	0.70128	9.14927	2.40438	1.4396	-0.06942	6.75407	4.37209	0.43914	3.15071	8.52343	-0.45256	7.38596	2.10387	2.45843	-0.2553	1.43332	11.5182	3.00758	5.42305	-0.17963	0.31907	2.94634	0.80222	7.13562	-0.34363	1.83437	-0.0164	-0.10373	1.66757	0.78803	3.81885	3.52687	-0.07398	0.22106	4.44033	-0.1985	1.39223	0.27075	0.67035	-0.01223
T13	0.53327	8.87046	5.24354	-0.09744	0.60181	3.48649	-0.1086	0.5088	0.07538	-0.49529	8.09491	3.29247	1.34945	-0.28093	7.15271	5.06149	0.26322	3.22629	8.3267	-0.62355	6.76944	1.68128	3.91938	-0.2553	2.04615	11.7242	4.252	3.62612	0.02089	0.30152	1.41737	0.80222	7.27319	-0.34363	1.66682	-0.11998	-0.55607	1.12184	-0.42113	3.49095	1.80501	-0.31684	0.114	5.64645	-0.21861	1.80388	0.27075	0.67035	-0.32601
T21	-0.04594	6.82544	4.74221	0.07044	0.60181	2.80181	-0.1086	0.35242	0.41303	0.27855	8.91176	5.73267	2.38152	0.95689	7.02004	4.71672	0.09222	4.19154	8.69786	-0.62355	7.67126	2.34703	1.8209	-0.2553	0.43723	11.4685	6.57603	5.07071	-0.17963	0.46147	3.69322	0.80222	6.89515	-0.34363	2.76631	0.11123	-0.67537	2.91408	-0.09586	5.86637	3.89439	-0.31684	-0.01286	4.48162	-0.21861	3.4158	0.27075	0.67035	0.39001
T29	0.46806	10.4056	5.097	-0.26518	0.60181	5.67145	1.62837	0.82139	0.69788	2.03413	8.91086	9.49367	2.45784	4.57937	6.71883	5.74764	0.17176	4.6432	9.88414	2.05213	8.79725	3.15264	4.09132	-0.2553	2.11928	11.5543	7.9347	6.98818	-0.1017	2.45265	4.67439	1.87559	6.66946	0.75787	7.86524	3.82935	-0.38483	5.4503	2.86262	8.7997	6.08135	-0.08798	0.85958	3.55218	2.16397	4.17493	0.46264	1.88593	3.19161
T7_4	-0.44576	7.21189	1.58947	-0.26518	0.60181	1.70181	-0.1086	-0.11122	0.00709	-0.83967	6.07367	4.22105	0.51162	0.16049	5.20415	2.34553	-0.256	0.94112	5.64969	-0.62355	6.01739	0.0427	0.37681	-0.2553	0.52954	9.037	5.57831	2.51607	-0.17963	0.07167	1.51583	0.80222	8.6068	-0.34363	0.86475	-0.24159	-0.67537	0.87634	0.08049	4.44214	0.98508	-0.31684	0.05875	2.89837	-0.21861	0.75673	0.27075	0.67035	-0.23856
T15_4	-0.34727	4.46763	0.79216	-0.26518	0.60181	3.09085	0.36891	-0.11122	0.00709	-0.08444	7.87505	8.45043	0.38529	2.83959	4.181	1.49393	-0.256	1.85342	6.39602	0.20228	7.50483	0.17982	0.40993	-0.2553	0.35542	9.20604	7.19392	5.82663	-0.01581	0.73363	4.3067	0.80222	7.90637	-0.14739	5.39318	1.7972	-0.64399	2.82952	0.81739	6.23609	4.24116	-0.31684	0.6152	4.66072	0.4852	2.69298	0.27075	0.67035	1.74147
T23_4	-0.23856	5.87973	2.50949	-0.26518	0.60181	3.5391	0.20278	-0.11122	0.11429	0.21126	8.91622	7.79021	1.05206	1.95077	5.0914	3.39838	-0.256	2.22369	8.4338	-0.26985	7.4043	0.9669	0.92088	-0.2553	0.18136	10.3153	6.93878	5.45742	-0.17963	0.39101	4.70992	0.80222	7.43804	-0.34363	3.92537	1.05911	-0.67537	3.19677	-0.16897	7.00125	4.00939	-0.31684	0.22689	2.89837	1.02878	0.97273	0.27075	0.67035	1.36945
T6	0.16542	8.18305	2.29546	-0.26518	0.60181	2.61161	0.01806	0.29919	0.32199	-0.27454	7.42122	5.59317	1.37899	1.69125	6.27971	3.43528	-0.06116	2.53886	6.65163	-0.33188	7.30716	0.76019	2.18247	-0.2553	1.17411	10.3153	7.55698	3.91571	-0.17963	0.55181	1.79116	0.80222	8.19529	-0.34363	4.50441	0.93486	-0.13841	1.84147	0.41104	5.82716	2.99879	-0.04442	0.59899	2.89837	0.343	3.2805	0.27075	0.67035	0.51465
T14	0.74189	10.5206	5.70496	0.69531	3.24853	6.13538	-0.1086	0.97065	1.22914	2.90295	8.69383	5.4011	2.89288	0.71564	6.83557	6.71868	1.16492	5.27947	11.2398	-0.02844	8.56389	4.71487	5.23251	-0.2553	2.99752	12.1911	6.49155	7.00716	0.34212	1.54089	5.8457	0.98779	6.15482	-0.13185	6.47224	1.11559	-0.29696	6.50424	1.86101	5.056	5.1414	-0.24377	0.54814	6.47162	0.02987	3.81822	0.40281	0.67035	1.57657
T22	0.6071	7.806	5.38145	-6e-05	0.60181	5.26665	1.22191	0.93761	0.75326	1.67477	8.89071	10.3088	2.82429	3.96953	6.85775	5.36177	-0.13112	4.78115	9.86615	1.61634	8.97289	2.97988	3.25977	-0.2553	1.01956	11.9495	7.67165	6.78868	0.2247	2.19962	4.8324	1.49356	6.51823	0.25897	6.41788	3.41089	-0.47046	5.97214	1.31589	9.24986	5.36912	-0.24921	1.58931	2.89837	3.02406	2.92979	0.4038	1.08051	3.74966
T30	-0.08583	9.74438	4.4669	-0.25206	0.60181	6.07694	0.71931	0.44354	0.33634	1.28167	8.86579	8.61942	1.81153	4.23177	6.42729	5.02217	0.43428	3.849	10.3269	1.13443	8.93076	2.19062	2.70829	-0.2553	1.46647	11.2309	7.83121	6.6964	-0.17963	1.70067	4.1205	1.47104	7.06443	0.30563	6.37482	2.71551	-0.47324	5.41435	1.17396	8.7262	4.74128	-0.31684	0.50713	4.16828	1.23921	3.60419	0.27075	1.47706	3.31697
T8_4	-0.33268	7.50046	0.18312	-0.26518	0.60181	2.9236	-0.1086	-0.11122	0.00709	-0.49334	7.8885	4.19655	0.73516	1.17799	4.82434	2.60814	-0.256	1.8715	6.83651	-0.62355	6.59071	0.65347	0.66306	-0.2553	0.46297	9.3596	6.8319	4.20289	-0.17963	0.08217	3.16753	0.80222	7.93524	-0.34363	2.9557	0.24875	-0.59784	1.48463	0.97004	4.92596	0.78828	-0.31684	0.07977	2.89837	0.08854	2.09099	0.27075	0.67035	-0.26215
T16_4	-0.44576	3.94997	0.82569	-0.11692	0.60181	3.50551	-0.1086	-0.11122	0.00709	-0.48343	7.91355	7.03875	0.60566	2.42829	4.42793	1.69026	-0.256	1.10221	6.05997	-0.28324	6.98426	0.03599	-0.05465	-0.2553	0.25756	8.85248	7.1159	5.47056	-0.17963	0.36212	4.11153	0.80222	8.06525	-0.34363	2.9934	1.2572	-0.67537	2.36722	0.09169	6.40874	3.56551	-0.31684	0.07731	5.04804	0.20311	1.94954	0.27075	0.67035	1.02453
T24_4	-0.44576	6.17646	2.0078	-0.26518	0.60181	1.22046	-0.1086	-0.11122	0.04433	-0.83967	7.23743	1.79034	0.81518	-0.28093	5.29662	3.14217	-0.256	1.17341	6.21518	-0.62355	5.26513	0.48244	0.05378	-0.2553	0.22232	8.61452	0.66726	2.81786	-0.17963	0.18493	1.92525	0.80222	8.31644	-0.34363	0.10788	-0.3617	-0.67537	-0.06201	-0.69818	2.32005	1.62042	-0.31684	-0.14089	3.43675	-0.21861	0.75673	0.27075	0.67035	-0.72728
T7	-0.23659	8.512	3.46834	-0.2547	0.60181	3.15644	0.05892	0.50207	0.18989	-0.48317	7.56315	5.65529	1.35858	1.31254	6.19769	3.84996	-0.256	2.22959	7.09869	-0.37907	7.27437	1.06779	1.80178	-0.2553	0.92835	10.495	6.82425	3.73708	-0.17963	0.48742	1.47648	0.80222	7.58131	-0.34363	2.47391	0.75294	-0.20144	2.14545	0.9289	6.04682	2.40807	-0.21347	0.18368	3.38356	0.37938	1.59495	0.27075	0.67035	0.54109
T15	0.4573	6.26964	2.99704	0.00713	0.60181	5.0574	1.44425	0.31676	0.02442	1.57038	8.80451	10.5478	2.21713	4.49081	5.84994	3.2171	-0.02501	4.48793	8.44097	1.85403	9.02797	1.14727	2.11832	-0.2553	1.04386	11.5561	8.11611	7.98987	1.011	2.02427	4.61752	0.80222	8.25243	1.06319	7.46536	3.86653	-0.67537	5.40177	2.38677	8.62922	6.17223	-0.18594	1.5744	6.09711	2.07694	5.94013	0.27075	1.36216	3.52512
T23	0.25989	7.43891	5.16929	-0.1132	0.60181	5.37434	0.83639	0.36	0.52075	1.84845	8.57631	9.78017	2.40988	3.89103	6.4426	5.20015	-0.256	3.95092	10.2415	1.02734	8.55122	2.26281	2.95605	-0.2553	0.88846	11.9962	7.51342	6.86565	-0.00299	1.6081	5.3151	1.46929	6.53159	0.01792	6.17495	3.13752	-0.66799	5.53327	0.85445	9.09591	5.72352	-0.31684	1.31401	2.89837	2.61183	2.81285	0.3735	1.04828	2.76721
T1_4	-0.21749	6.48375	1.86369	-0.20687	0.60181	1.48912	-0.1086	-0.11122	0.00709	-0.83967	5.51824	1.95818	0.47335	-0.28093	5.65569	2.42946	-0.256	0.76344	5.51967	-0.62355	4.76735	0.60043	0.55209	-0.2553	0.55055	9.32228	3.18336	2.43906	-0.17963	0.17391	1.07136	0.80222	8.32061	-0.34363	0.30368	-0.43225	-0.67537	0.09736	-0.69818	2.19356	0.57926	-0.31684	-0.14089	3.95268	-0.16287	0.75673	0.27075	0.67035	-0.72728
T9_4	-0.3447	6.66752	1.17055	-0.26518	0.60181	1.41543	-0.1086	-0.11122	0.00709	-0.83967	5.98412	0.54525	0.37182	-0.28093	5.58145	2.19489	-0.1202	1.36875	6.3722	-0.62355	4.44313	0.43232	0.99254	-0.2553	0.5659	9.11555	2.45381	1.66256	-0.17963	0.07167	1.67657	0.80222	8.24064	-0.34363	-0.39909	-0.21538	-0.67537	-0.13389	-0.32433	1.79523	-0.063	-0.31684	-0.05757	2.89837	-0.21861	0.75673	0.27075	0.67035	-0.72728
T17_4	0.5573	6.81241	1.70935	-0.26518	0.60181	2.62537	-0.1086	-0.11122	0.19488	-0.17131	8.56949	4.65739	0.75751	-0.28093	6.02029	3.076	-0.1861	2.6262	8.60239	-0.62355	7.57904	1.60963	1.58802	-0.2553	0.65643	12.3669	3.39512	4.30562	-0.17963	0.07167	3.91731	0.80222	7.63839	-0.34363	1.87623	-0.06701	-0.67537	2.15528	-0.22738	3.91683	3.21722	-0.31684	0.06476	4.72422	-0.21861	1.50982	0.27075	0.67035	-0.47483
T25_4	-0.19661	3.18443	0.84426	-0.26518	0.60181	0.46991	-0.1086	-0.11122	0.00709	-0.79606	6.37343	5.99871	0.44403	-0.28093	4.22447	1.88228	-0.256	0.92892	3.49208	-0.62355	5.11278	0.02307	-0.58167	-0.2553	0.17723	8.17661	1.42111	1.36913	-0.17963	0.25947	1.93979	0.80222	8.52666	-0.34363	-0.13289	-0.14045	-0.3606	0.33067	-0.67938	3.25667	0.58594	-0.31684	0.22669	2.89837	-0.21861	0.75673	0.27075	0.67035	0.30611
T8	0.4156	8.60654	1.56716	-0.14866	0.60181	4.07252	0.29026	0.52274	0.39001	0.13182	8.81326	5.6388	1.7181	2.6687	5.57897	4.25934	0.20134	2.98629	8.04765	-0.09195	7.70661	1.85341	2.19365	-0.2553	1.05626	10.538	7.636	5.44097	0.0079	1.00776	3.89992	0.81509	6.90173	-0.34363	4.69727	1.39091	-0.18964	2.89755	1.84872	6.4644	2.20539	-0.00239	0.29221	2.89837	0.8465	3.00248	0.32617	0.79631	0.61264
T16	0.03778	5.88724	3.19735	-0.06992	0.60181	5.67281	0.58897	-0.10397	0.06354	0.89756	8.91638	9.37729	1.86455	4.32742	6.17285	3.64183	-0.256	3.13902	8.30614	0.8673	8.79183	1.29625	1.59409	-0.2553	0.67543	11.1902	7.93842	7.56156	0.5477	1.26897	4.55742	0.80222	8.18184	0.35997	5.68369	2.9979	-0.33446	4.89129	1.7803	8.72018	5.76107	-0.21465	0.59031	6.59787	1.12426	4.5375	0.27075	0.67035	2.52103
T24	0.10527	7.92135	5.14121	-0.26518	0.60181	3.0274	-0.1086	-0.02746	0.04239	-0.20544	8.55153	3.61653	2.04319	-0.14679	6.72115	5.51878	0.0508	2.91038	8.42901	-0.62355	7.1341	1.99016	2.12599	-0.2553	0.71785	10.8865	2.01951	4.42512	-0.17963	0.35698	3.1192	0.80222	7.32074	-0.34363	2.06386	0.20231	-0.67537	1.09799	-0.19519	4.13646	3.52956	-0.31684	0.18404	4.63193	-0.21861	0.75673	0.27075	0.67035	-0.48397
T2_4	-0.34419	5.02588	2.89978	-0.26518	0.60181	2.13965	-0.1086	-0.11122	0.04622	-0.83967	3.54551	5.81429	0.97639	-0.28093	5.52544	2.66601	-0.256	0.94098	4.26282	-0.61856	5.32182	0.4487	1.13736	-0.2553	0.63625	9.06451	3.10701	2.44888	-0.17963	0.07167	1.01861	0.80222	8.381	-0.34363	0.96787	-0.43225	-0.63887	0.73737	-0.63716	4.01088	-0.01296	-0.31684	-0.06226	2.89837	-0.21861	0.75673	0.27075	0.67035	0.87302
T10_4	0.99129	9.69123	3.12972	0.09158	0.60181	3.90927	-0.1086	-0.03718	0.06279	-0.51587	8.18834	2.26169	1.48447	-0.14099	7.06567	4.39277	-0.256	3.30998	8.55488	-0.62355	7.41735	2.95311	3.54718	-0.2553	1.41542	10.858	0.90055	5.50861	-0.17963	0.53965	2.81237	0.80222	6.88792	-0.34363	0.72086	1.04258	-0.67537	1.72251	1.57554	4.21059	2.8922	-0.31684	0.27408	5.17065	-0.21861	1.12585	0.27075	0.67035	-0.29674
T18_4	0.01575	6.09711	1.63882	-0.26518	0.60181	2.65899	-0.1086	0.04065	0.00709	-0.01713	7.82186	7.45288	0.4172	1.95052	5.33145	2.75512	-0.256	1.9582	6.3161	-0.08101	6.36198	0.46668	1.28077	-0.2553	0.95468	9.16337	7.28232	5.18147	-0.17963	0.60076	4.15446	0.80222	8.36501	-0.31608	3.61761	1.6532	-0.67537	2.24569	-0.07867	6.1267	3.65144	-0.31684	0.27671	2.89837	1.32719	1.18151	0.27075	0.67035	0.83609
T26_4	-0.28024	3.32266	1.88508	-0.21922	0.60181	1.65077	-0.1086	-0.11122	0.12492	-0.66102	6.95303	6.8862	1.19082	0.02433	4.85311	2.62731	-0.23375	1.78741	5.04438	-0.43643	5.95223	0.61771	0.87428	-0.2553	0.45128	9.55152	4.59834	2.24049	-0.11824	0.07227	3.09961	0.80222	8.38766	-0.34363	0.92082	0.13986	-0.56281	1.1022	0.1259	4.77208	1.30283	-0.31684	0.22388	2.89837	-0.17168	0.75673	0.27075	0.67035	0.47045
LOD	-0.44576	0.17342	0.1019	-0.26518	0.60181	-0.16348	-0.1086	-0.11122	0.00709	-0.83967	2.32641	0.54525	0.20636	-0.28093	-0.82278	0.18765	-0.256	-0.0079	0.50197	-0.62355	0.30968	-0.06276	-0.67625	-0.2553	0.17723	1.32911	0.40285	0.101	-0.17963	0.07167	0.60818	0.80222	0.63807	-0.34363	-0.87472	-0.43225	-0.67537	-0.47195	-0.69818	0.17014	-0.063	-0.31684	-0.14089	2.89837	-0.21861	0.75673	0.27075	0.67035	-0.72728
Missing Data Frequency	0.09677	0	0	0.48387	0.80645	0	0.58065	0.37097	0.29032	0.14516	0	0.01613	0.01613	0.32258	0	0	0.48387	0	0	0.3871	0	0	0	0.93548	0.04839	0	0.01613	0	0.62903	0.20968	0	0.72581	0	0.69355	0	0.08065	0.45161	0	0.08065	0	0.01613	0.67742	0.20968	0.33871	0.40323	0.24194	0.80645	0.75806	0.12903
Detectability	0.90323	1	1	0.51613	0.19355	1	0.41935	0.62903	0.70968	0.85484	1	0.98387	0.98387	0.67742	1	1	0.51613	1	1	0.6129	1	1	1	0.06452	0.95161	1	0.98387	1	0.37097	0.79032	1	0.27419	1	0.30645	1	0.91935	0.54839	1	0.91935	1	0.98387	0.32258	0.79032	0.66129	0.59677	0.75806	0.19355	0.24194	0.87097
[truncated: 139 more columns]
