# Supplementary material for: Wound-Healing Markers Revealed by Proximity Extension Assay in Tears of Patients following Glaucoma Surgery
Source: Int J Mol Sci. 2018 Dec 18;19(12):4096. doi: 10.3390/ijms19124096 (PMC6321131; doi:10.3390/ijms19124096)
Supplement: Supplementary file 1 [file ijms-19-04096-s001.zip › TableS3.xlsx]

## Sheet: Patient_data
Patient code	Sex (F/M)	Age (year)	Glaucoma type	Side	IOP (mmHg)	C/D	Diabetes mellitus	Cardiovascular disease	Thyroid-related disease	Other diseases	Number of drugs administred as eye drops in antiglaucoma therapy	Type of surgery	Express shunt
1	M	73	PEX	OD	30	0.7	No	Arrythmia	No	No	4	Trabeculectomy	P200
2	F	66	PACG	OD	32	0.8	No	No	No	No	4	Trabeculectomy	No
3	M	57	PACG	OS	48	1.0	No	No	No	No	4	Trabeculectomy	No
4	F	64	PACG	OD	29	0.9	No	No	No	No	3	Trabeculectomy	No
5	F	63	POAG	OD	26	0.8	No	No	No	No	4	Trabeculectomy	No
6	F	22	PACG	OD	48	1.0	No	No	No	No	4	Trabeculectomy	No
7	F	76	POAG	OD	36	1.0	Yes	No	No	No	4	Trabeculectomy	No
8	F	49	POAG	OD	18	0.8	No	No	No	No	4	Trabeculectomy	No

## Sheet: sample_ID
Olink Sample ID	Patient code	Day	Code (complication=1, no complication=0)
T1	6	D0	0
T2	6	D1	0
T3	6	D2	0
T4	6	1 month	0
T5	7	D0	0
T6	7	D1	0
T7	7	D2	0
T8	7	D4	0
T9	7	3 month	0
T10	5	D0	0
T11	5	D1	0
T12	5	D2	0
T13	5	10 month	0
T15	4	D1	0
T16	4	D2	0
T17	1	D0	0
T18	1	D1	0
T19	1	D2	0
T20	1	3 month	0
T21	8	D0	1
T22	8	D1	1
T23	8	D2	1
T24	3	D0	1
T25	3	D1	1
T26	3	D4	1
T27	3	3 month	1
T28	2	D0	1
T29	2	D1	1
T30	2	D2	1
T14	2	3 month	1

## Sheet: ophthalmological_data
Patient code	Timepoint	Postoperative IOP	Type of complication	Lens	Visus	Number of drugs administred as eye drops
1	0. day	22	0	phakia	0.35	0
1	1. day	26	0	phakia	NA	0
1	2. day	10	0	phakia	NA	0
1	4. day	10	0	phakia	NA	0
1	1 month	14	0	pseudophakia	0.7	0
1	3 month	12	0	pseudophakia	0.9	0
2	0. day	32	0	pseudophakia	0.6	0
2	1. day	41	0	pseudophakia	NA	4
2	2. day	37	0	pseudophakia	NA	4
2	4. day	21	0	pseudophakia	0.4	4
2	1 month	15	0	pseudophakia	0.7	2
2	3 month	18	0	pseudophakia	0.6	2
3	0. day	44	0	phakia	0.1	0
3	1. day	42	0	phakia	NA	0
3	2. day	37	0	phakia	NA	4
3	4. day	30	0	phakia	0.01	4
3	1 month	20	0	phakia	0.25	4
3	3 month	15	0	phakia	0.01	4
4	0. day	18	0	phakia	0.95	0
4	1. day	17	0	phakia	NA	0
4	2. day	21	0	phakia	NA	0
4	4. day	18	0	phakia	0.4	0
4	1 month	15	0	phakia	0.55	0
4	3 month	7	0	phakia	0.8	0
5	0. day	22	0	pseudophakia	0.7	0
5	1. day	16	0	pseudophakia	NA	0
5	2. day	12	0	pseudophakia	NA	0
5	4. day	12	0	pseudophakia	0.7	0
5	1 month	18	0	pseudophakia	0.6	0
5	10 month	17	0	pseudophakia	0.7	0
6	0. day	48	0	phakia	0.2	0
6	1. day	6	0	phakia	NA	0
6	2. day	6	0	phakia	NA	0
6	4. day	5	0	phakia	0.9	0
6	1 month	17	0	phakia	1	0
6	3 month	13	0	phakia	1	0
7	0. day	20	0	pseudophakia	0.25	0
7	1. day	6	0	pseudophakia	NA	0
7	2. day	6	0	pseudophakia	NA	0
7	4. day	5	0	pseudophakia	0.25	0
7	1 month	17	0	pseudophakia	0.4	0
7	3 month	18	0	pseudophakia	0.6	0
8	0. day	46	0	pseudophakia	0.01	0
8	1. day	16	0	pseudophakia	NA	0
8	2. day	17	0	pseudophakia	NA	0
8	4. day	13	0	pseudophakia	0.01	0
8	1 month	28	0	pseudophakia	0.01	2
8	3 month	20	0	pseudophakia	0.01	3
