# Supplementary material for: Wound-Healing Markers Revealed by Proximity Extension Assay in Tears of Patients following Glaucoma Surgery
Source: Int J Mol Sci. 2018 Dec 18;19(12):4096. doi: 10.3390/ijms19124096 (PMC6321131; doi:10.3390/ijms19124096)
Supplement: Supplementary file 1 [file ijms-19-04096-s001.zip › TableS4.xlsx]

## Sheet: Munka1
Protein code	BMP-6	ANG-1	ADM	CD40-L	SLAMF7	PGF	ADAM-TS13	BOC	IL-4RA	SRC	IL-1ra	IL6	TNFRSF10A	STK4	IDUA	TNFRSF11A	PAR-1	TRAIL-R2	PRSS27	TIE2	TF	IL1RL2	PDGF subunit B	IL-27	IL-17D	CXCL1	LOX-1	Gal-9	GIF	SCF	IL18	FGF-21	PIgR	RAGE	SOD2	CTRC	FGF-23	SPON2	GH	FS	GLO1	CD84	PAPPA	SERPINA12	REN	DECR1	MERTK	KIM1	THBS2
Number of samples belonging to group wiht no complication where the protein could be detected	19	19	19	14	6	19	13	19	18	18	19	19	19	16	19	19	16	19	19	17	19	19	19	2	19	19	19	19	13	19	19	7	19	7	19	19	17	19	19	19	19	14	18	15	16	18	5	7	18
Number of samples belonging to group wiht complication where the protein could be detected	11	11	11	5	2	11	5	10	9	11	11	11	11	10	11	11	8	11	11	8	11	11	11	0	11	11	11	11	5	10	11	5	11	6	11	11	6	11	11	11	11	3	11	8	6	8	5	4	10
Percent of samples belonging to group wiht no complication where the protein could be detected	100	100	100	73.6842	31.5789	100	68.4211	100	94.7368	94.7368	100	100	100	84.2105	100	100	84.2105	100	100	89.4737	100	100	100	10.5263	100	100	100	100	68.4211	100	100	36.8421	100	36.8421	100	100	89.4737	100	100	100	100	73.6842	94.7368	78.9474	84.2105	94.7368	26.3158	36.8421	94.7368
Percent of samples belonging to group wiht complication where the protein could be detected	100	100	100	45.4545	18.1818	100	45.4545	90.9091	81.8182	100	100	100	100	90.9091	100	100	72.7273	100	100	72.7273	100	100	100	0	100	100	100	100	45.4545	90.9091	100	45.4545	100	54.5455	100	100	54.5455	100	100	100	100	27.2727	100	72.7273	54.5455	72.7273	45.4545	36.3636	90.9091
Mean NPX values for samples belonging to group with no complications	0.690776	8.28203	4.05884	0.132388	1.18597	4.10533	0.517977	0.503909	0.342973	0.427118	8.03654	5.98368	1.79603	1.83944	6.62114	4.45363	0.259872	3.33951	8.19865	0.171929	7.67776	2.19154	2.86919	-0.24129	1.57756	11.2327	5.74041	5.47351	0.408164	1.02857	3.01678	1.38624	7.3751	0.465706	3.74176	1.35302	-0.239966	2.95755	0.73708	5.98816	3.48075	-0.0722529	0.640161	5.03798	0.902536	2.79224	0.627468	1.13657	1.19052
Mean NPX values for samples belonging to group with complications	0.226433	8.02031	4.76589	0.080086	2.09285	4.28247	0.9038	0.47282	0.4961	0.859525	8.69296	7.11165	2.2064	1.89537	6.66333	5.19685	0.310383	3.84797	8.96655	0.522593	8.07648	2.50655	2.77124		1.27243	11.4137	5.62881	5.43074	0.10402	1.20312	4.28138	1.45945	6.92193	0.165977	4.39149	1.47056	-0.45491	3.7547	1.02956	6.52534	4.24715	-0.193653	0.517113	4.61522	1.51021	3.14747	0.384392	1.37295	1.91597
Mann Whithey U test p value	0.064	0.703	0.057	0.559	0.429	0.933	0.143	0.769	0.348	0.256	0.525	0.328	0.033	0.979	0.899	0.018	0.976	0.134	0.2	0.669	0.35	0.268	0.767		0.134	0.471	0.933	0.933	0.143	0.573	0.014	0.639	0.033	0.181	0.372	0.899	0.074	0.328	0.471	0.471	0.307	0.244	0.387	0.636	0.367	0.285	0.095	0.23	0.191
[truncated: 135 more columns]
